# Supplementary material for: Soybean (Glycine max L. Merrill) responds to phosphorus application and rhizobium inoculation on Acrisols of the semi-deciduous forest agro-ecological zone of Ghana
Source: PeerJ. 2022 Mar 2;10:e12671. doi: 10.7717/peerj.12671 (PMC8898006; doi:10.7717/peerj.12671)
Supplement: Supplemental Information 4 — I+P- Inoculant only I+P+ Inoculant plus P-fertilizer I-P- Control I-P+ P-fertilizer only [file peerj-10-12671-s004.csv]

Treatment	Block	podnum	grainyield	stovyield	nodule number	nodule dryweight
I+P-	1	25	1883.333333	2483.333333	190	520
I+P+	1	59	2166.666667	5066.666667	187	920
I-P-	1	17	983.3333333	4150	0	0
I-P+	1	52	1933.333333	3883.333333	0	0
I+P-	2	68	1850	4433.333333	138	810
I+P+	2	61	3083.333333	5916.666667	220	2020
I-P-	2	19	1000	2250	0	0
I-P+	2	54	1016.666667	7616.666667	33	10
I+P-	3	42	1466.666667	3183.333333	188	690
I+P+	3	60	2333.333333	5550	240	1940
I-P-	3	20	850	2433.333333	0	0
I-P+	3	40	1833.333333	4550	0	0
I+P-	4	33	1416.666667	3166.666667	73	250
I+P+	4	76	2016.666667	4500	432	2520
I-P-	4	16	350	1166.666667	0	0
I-P+	4	25	1200	3400	0	0
KEY
I+P-	Inoculant only
I+P+	Inoculant plus P-fertilizer
I-P-	Control
I-P+	P-fertilizer only
